# Supplementary material for: The Evaluation of Municipal Waste in Counties in Poland with the Use of the Theory of Phenomena Spatial Concentration
Source: Int J Environ Res Public Health. 2020 Dec 6;17(23):9107. doi: 10.3390/ijerph17239107 (PMC7731399; doi:10.3390/ijerph17239107)
Supplement: Supplementary file 1 [file ijerph-17-09107-s001.zip]

Archive with 4 entries (3 files):
- Supplementary materials/
- Supplementary materials/Figure.S1.pdf
- Supplementary materials/Tabele.S1.pdf
- Supplementary materials/Tabele.S2.pdf
